# Supplementary material for: Comparative Analysis of Herbaceous and Woody Cell Wall Digestibility by Pathogenic Fungi
Source: Molecules. 2021 Nov 28;26(23):7220. doi: 10.3390/molecules26237220 (PMC8659149; doi:10.3390/molecules26237220)
Supplement: Supplementary file 1 [file molecules-26-07220-s001.zip]

Archive with 1 entries (1 files):
- molecules-1453707-supplementary.pdf
